# Supplementary material for: Long Non-Coding RNAs, Nuclear Receptors and Their Cross-Talks in Cancer—Implications and Perspectives
Source: Cancers (Basel). 2024 Aug 22;16(16):2920. doi: 10.3390/cancers16162920 (PMC11352509; doi:10.3390/cancers16162920)
Supplement: Supplementary file 1 [file cancers-16-02920-s001.zip]

Archive with 1 entries (1 files):
- cancers-3068531-supplementary.pdf
